# Supplementary material for: Structure of a type IV secretion system core complex encoded by multi-drug resistance F plasmids
Source: Nat Commun. 2022 Jan 19;13:379. doi: 10.1038/s41467-022-28058-5 (PMC8770708; doi:10.1038/s41467-022-28058-5)
Supplement: Supplementary file 4 — Source Data [file 41467_2022_28058_MOESM4_ESM.xlsx]

## Sheet: Fig. S1 Mating data
Mating assay: pED208-traB-Strep
Strains	TC1	D1	TC1/D1		TC2	D2	TC2/D2		TC3	D3	TC3/D3
WT pED208	3800000	3500000	1.08571		8800000	9000000	0.977778		3000000	3000000	1
ΔtraB	0	3000000	0		0	8900000	0		0	2500000	0
pED208-traB-Strep4	3600000	3000000	1.2		12000000	9200000	1.30435		3700000	2800000	1.32143
Raw data for the matings are presented as the number of colony-forming-units (CFUs) arising on serially diluted plates selective Transconjugants (TCs), donors (D), and transconjugants per donor (TCs/D).
Numbers refer to the experimental replicates 1,2,3.

## Sheet: Fig. S7 Mating data
Mating assays: pED208 core mutants
Strains	TC1	D1	TC1/D1		TC2	D2	TC1/D2		TC3	D3	TC3/D3
WT pED208	50000000	31000000	1.6129		38000000	30000000	1.26667		28000000	35000000	0.8
ΔtraK	22	45000000	4.88889e-07		41	48000000	8.54167e-07		31	30000000	1.03333e-06
ΔtraK+traK	10000000	40000000	0.25		15000000	43000000	0.348837		1600000	41000000	0.0390244
ΔtraK+traK_R213D	88	40000000	2.2e-06		65	41000000	1.58537e-06		30	43000000	6.97674e-07
ΔtraV	0	10000000	0		0	12000000	0		0	9000000	0
ΔtraV+traV	11000000	12000000	0.916667		10000000	11800000	0.847458		9000000	10600000	0.849057
ΔtraV+traV_W175A	42	25000000	1.68e-06		31	30000000	1.03333e-06		21	23000000	9.13043e-07
ΔtraV+traV_H183A	230	25000000	9.2e-06		380	26000000	1.46154e-05		20	28000000	7.14286e-07
ΔtraV+traV_Δ146-204	28	29500000	9.49153e-07		23	32000000	7.1875e-07		25	29800000	8.38926e-07
WT	21000000	48000000	0.4375		53000000	38000000	1.39474		37000000	53000000	0.698113
ΔtraB	0	46000000	0		0	44000000	0		0	48000000	0
ΔtraB+traB	20000000	45000000	0.444444		39000000	48000000	0.8125		35000000	52000000	0.673077
ΔtraB+traB_Δ179-185	50	50000000	1e-06		52	34000000	1.52941e-06		39	44000000	8.86364e-07
ΔtraB+traB_Δ186-193	3000000	42000000	0.0714286		10000000	44000000	0.227273		2700000	52000000	0.0519231
ΔtraV+traV	21000000	15000000	1.4		16000000	21000000	0.761905		24000000	18000000	1.33333
ΔtraV+traV_Δ20-55	10	10000000	1e-06		11	13500000	8.14815e-07		16	11300000	1.41593e-06
ΔtraV+traV_Δ20-50	53	7600000	6.97368e-06		63	7400000	8.51351e-06		65	7200000	9.02778e-06
ΔtraV+traV_Δ20-45	13	8800000	1.47727e-06		19	7500000	2.53333e-06		38	6900000	5.50725e-06
ΔtraV+traV_Δ20-40	62	4400000	1.40909e-05		59	5100000	1.15686e-05		56	5200000	1.07692e-05
ΔtraV+traV_Δ35-55	9	3000000	3e-06		30	2500000	1.2e-05		15	2500000	6e-06
ΔtraV+traV_Δ40-55	63	2500000	2.52e-05		82	2200000	3.72727e-05		118	2100000	5.61905e-05
ΔtraV+traV_Δ48-55	4700000	5700000	0.824561		5400000	4300000	1.25581		5000000	4300000	1.16279
ΔtraV+traV_Δ54-155	24000000	7600000	3.15789		27000000	7500000	3.6		16000000	7400000	2.16216
Raw data for the matings are presented as the number of colony-forming-units (CFUs) arising on serially diluted plates selective Transconjugants (TCs), donors (D), and transconjugants per donor (TCs/D).
Numbers refer to the experimental replicates 1,2,3.
